# Supplementary material for: Reduced Expression of Septin7 Hinders Skeletal Muscle Regeneration
Source: Int J Mol Sci. 2023 Aug 31;24(17):13536. doi: 10.3390/ijms241713536 (PMC10487768; doi:10.3390/ijms241713536)
Supplement: Supplementary file 1 [file ijms-24-13536-s001.zip]

Archive with 1 entries (1 files):
- ijms-2462621-supplementary.pptx
